# Supplementary material for: Polyphenol-Enriched Composite Bone Regeneration Materials: A Systematic Review of In Vitro Studies
Source: Int J Mol Sci. 2022 Jul 5;23(13):7473. doi: 10.3390/ijms23137473 (PMC9267334; doi:10.3390/ijms23137473)
Supplement: Supplementary file 1 [file ijms-23-07473-s001.zip]

Archive with 3 entries (3 files):
- S1_PPh-PRISMA_2020_checklist.pdf
- S2_PPh_PRISMA_2020_abstract_checklist.pdf
- S3_PPh_Tables.pdf
